# Supplementary material for: Nasendoscopy to Predict Difficult Videolaryngoscopy: A Multivariable Model Development Study
Source: J Clin Med. 2023 May 12;12(10):3433. doi: 10.3390/jcm12103433 (PMC10219304; doi:10.3390/jcm12103433)
Supplement: Supplementary file 1 [file jcm-12-03433-s001.zip]

Archive with 1 entries (1 files):
- jcm-2376539-supplementary.pdf
